# Supplementary material for: Prolonged Diuretic, Natriuretic, and Potassium- and Calcium-Sparing Effect of Hesperidin in Hypertensive Rats
Source: Plants (Basel). 2025 Apr 27;14(9):1324. doi: 10.3390/plants14091324 (PMC12073609; doi:10.3390/plants14091324)
Supplement: Supplementary file 1 [file plants-14-01324-s001.zip]

Archive with 2 entries (2 files):
- plants-3549272-dataset-file.pdf
- plants-3549272-supplementary materials.pdf
